# Supplementary material for: Expression of Concern: Fisetin Inhibits Human Melanoma Cell Invasion through Promotion of Mesenchymal to Epithelial Transition and by Targeting MAPK and NFκB Signaling Pathways
Source: PLoS One. 2024 Oct 28;19(10):e0313108. doi: 10.1371/journal.pone.0313108 (PMC11516002; doi:10.1371/journal.pone.0313108)
Supplement: S2 File — (ZIP) [file pone.0313108.s002.zip]

Archive with 3 entries (3 files):
- S2 File - available individual level data underlying Figure 1/A375.xlsx
- S2 File - available individual level data underlying Figure 1/RPMI7951.xlsx
- S2 File - available individual level data underlying Figure 1/SKMEL28.xlsx
