# Supplementary material for: Expression of Concern: Fisetin Inhibits Human Melanoma Cell Invasion through Promotion of Mesenchymal to Epithelial Transition and by Targeting MAPK and NFκB Signaling Pathways
Source: PLoS One. 2024 Oct 28;19(10):e0313108. doi: 10.1371/journal.pone.0313108 (PMC11516002; doi:10.1371/journal.pone.0313108)
Supplement: S2 File — (ZIP) [file pone.0313108.s002.zip › S2 File - available individual level data underlying Figure 1/A375.xlsx]

## Sheet: A375
		Fisetin
A375	0	5	10	20
	650	398	300	158		A375 Cell invasion
	540	465	279	110		0	5	10	20
	625	402	240	153		605	421.667	273	140.333
AV	605	421.667	273	140.333
SD	57.6628	37.581	30.4467	26.3881		33.2926	21.6981	17.5789	15.2356
SE	33.2926	21.6981	17.5789	15.2356
		0.0789401	0.0121352	0.0015423
			*	**
	100	69.697	45.124	23.1956
	0	30.303	54.876	76.8044
