# Supplementary material for: Expression of Concern: Fisetin Inhibits Human Melanoma Cell Invasion through Promotion of Mesenchymal to Epithelial Transition and by Targeting MAPK and NFκB Signaling Pathways
Source: PLoS One. 2024 Oct 28;19(10):e0313108. doi: 10.1371/journal.pone.0313108 (PMC11516002; doi:10.1371/journal.pone.0313108)
Supplement: S2 File — (ZIP) [file pone.0313108.s002.zip › S2 File - available individual level data underlying Figure 1/RPMI7951.xlsx]

## Sheet: RPMI7951
		Fisetin
RPMI-7951	0	5	10	20		RPMI-7951 Cell invasion
	462	321	155	80		0	5	10	20
	400	170	135	45		414	281	130	60
	380	352	100	55
AV	414	281	130	60		24.6854	56.2185	16.0732	10.4086
SD	42.7551	97.3704	27.8388	18.0278
SE	24.6854	56.2185	16.0732	10.4086
		0.15067	0.00186691	0.00215554
			**	**
	100	67.8744	31.401	14.4928
	0	32.1256	68.599	85.5072
