# Supplementary material for: Expression of Concern: Fisetin Inhibits Human Melanoma Cell Invasion through Promotion of Mesenchymal to Epithelial Transition and by Targeting MAPK and NFκB Signaling Pathways
Source: PLoS One. 2024 Oct 28;19(10):e0313108. doi: 10.1371/journal.pone.0313108 (PMC11516002; doi:10.1371/journal.pone.0313108)
Supplement: S2 File — (ZIP) [file pone.0313108.s002.zip › S2 File - available individual level data underlying Figure 1/SKMEL28.xlsx]

## Sheet: SKMEL28
		Fisetin
SK-MEL-28	0	5	10	20
	290	200	132	79
	375	180	158	125		SK-Mel-28 Cell invasion
	300	265	200	102		0	5	10	20
AV	321.667	215	163.333	102		321.667	215	163.333	102
SD	46.4579	44.441	34.3123	23
SE	26.8232	25.6588	19.8108	13.2794		26.8232	25.6588	19.8108	13.2794
		0.150958	0.0426169	0.00502087
			*	**
	100	66.8394	50.7772	31.7098
	0	33.1606	49.2228	68.2902
