# Supplementary material for: Expression of Concern: Fisetin Inhibits Human Melanoma Cell Invasion through Promotion of Mesenchymal to Epithelial Transition and by Targeting MAPK and NFκB Signaling Pathways
Source: PLoS One. 2024 Oct 28;19(10):e0313108. doi: 10.1371/journal.pone.0313108 (PMC11516002; doi:10.1371/journal.pone.0313108)
Supplement: S3 File — (ZIP) [file pone.0313108.s003.zip]

Archive with 3 entries (3 files):
- S3 File - Available blots underlying Figs 3, 4, and 5/Appendix-1.pdf
- S3 File - Available blots underlying Figs 3, 4, and 5/Appendix-2.pdf
- S3 File - Available blots underlying Figs 3, 4, and 5/Appendix-3.pdf
